# Supplementary material for: An Analysis of the Use of Topical Ocular Anti-Infectives in Galicia (Spain) between 2020 and 2023
Source: Diseases. 2024 Oct 17;12(10):256. doi: 10.3390/diseases12100256 (PMC11507465; doi:10.3390/diseases12100256)
Supplement: Supplementary file 1 [file diseases-12-00256-s001.zip]

Archive with 1 entries (1 files):
- diseases-3240996-supplementary.pdf
